# Supplementary material for: The Development of a Chinese Healthy Eating Index and Its Application in the General Population
Source: Nutrients. 2017 Sep 5;9(9):977. doi: 10.3390/nu9090977 (PMC5622737; doi:10.3390/nu9090977)
Supplement: Supplementary file 1 [file nutrients-09-00977-s001.zip]

Archive with 1 entries (1 files):
- nutrients-212692-supplementary.pdf
